# Supplementary material for: Happiness at work: A cross-cultural validation of happiness at work scale
Source: PLoS One. 2022 Jan 5;17(1):e0261617. doi: 10.1371/journal.pone.0261617 (PMC8730434; doi:10.1371/journal.pone.0261617)
Supplement: S1 Data — (XLSX) [file pone.0261617.s001.xlsx]

## Sheet: DATA PILOT
	A1	A2	A3	A4	A5	A6	A7	A8	A9	A10	A11	A12	A13	A14	A15	A16	A17	A18	A19	A20	A21	A22	A23	A24	A25	A26	A27	A28	A29	A30	A31
1	4	5	5	5	5	3	5	3	5	5	2	5	5	2	5	2	4	5	4	3	1	5	4	5	1	4	3	4	2	4	4
2	5	5	5	5	5	3	5	5	5	5	4	5	5	4	5	5	5	5	2	3	3	3	3	5	3	4	3	5	5	5	5
3	4	5	4	4	5	3	4	3	3	5	2	3	4	2	3	4	4	4	3	4	3	3	4	4	5	4	5	4	4	5	5
4	4	5	5	5	5	2	4	4	3	4	1	2	4	2	4	1	4	4	1	4	4	3	4	4	4	4	2	4	4	4	4
5	5	5	5	5	5	5	5	5	5	5	5	5	5	4	5	5	5	4	4	4	5	4	5	5	4	4	2	5	5	5	5
6	4	4	3	4	4	2	4	4	3	5	4	3	4	3	4	3	3	4	3	3	4	4	4	5	2	3	4	4	3	3	4
7	4	5	5	4	4	2	4	4	4	4	3	3	4	2	4	3	3	4	4	5	4	3	4	4	3	1	3	4	3	4	4
8	4	5	4	4	5	3	5	4	4	4	3	4	5	3	4	4	4	4	4	4	4	4	4	4	4	4	3	4	4	4	4
9	3	4	4	4	4	4	4	4	4	4	4	4	4	4	4	5	5	4	4	4	4	4	4	5	5	4	2	3	3	4	4
10	5	5	5	5	5	5	5	5	5	5	5	5	5	5	5	5	5	5	5	5	5	3	3	3	5	3	3	5	5	5	5
11	3	3	2	2	3	3	2	2	2	3	2	2	2	2	1	1	3	3	1	2	1	1	3	2	2	3	3	2	1	1	1
12	5	5	5	5	5	4	5	5	5	5	4	4	5	4	4	4	4	4	3	4	5	3	5	5	4	4	2	5	5	5	5
13	4	5	4	4	4	4	4	4	4	5	4	4	5	5	4	4	4	4	4	4	4	5	4	5	4	2	2	5	5	5	5
14	5	5	4	4	5	4	4	4	5	5	4	5	5	4	4	4	5	4	4	4	4	4	4	5	3	3	3	5	5	4	4
15	5	5	5	5	5	4	5	4	5	5	5	5	5	5	5	4	5	4	2	2	4	3	4	4	4	5	3	3	4	4	4
16	4	4	4	4	4	4	4	4	4	4	3	3	4	3	3	3	3	4	4	4	4	4	4	4	3	4	3	4	4	4	3
17	4	5	4	4	4	1	4	4	4	4	2	4	4	2	4	2	4	4	3	4	5	4	4	4	3	4	4	5	5	5	5
18	5	5	5	5	5	3	4	4	4	4	4	3	4	4	4	5	4	4	4	4	4	3	4	4	4	4	2	4	4	4	4
19	3	4	4	4	4	4	5	4	3	5	3	3	3	3	3	4	4	4	3	3	4	2	3	4	4	4	2	3	3	3	3
20	5	5	5	5	5	5	5	5	5	5	5	5	5	4	5	5	5	5	4	5	4	4	4	5	4	5	2	5	4	5	5
21	4	5	5	4	4	3	4	4	4	5	4	4	5	4	5	4	4	5	4	4	3	4	4	4	5	4	1	4	4	5	4
22	3	5	5	5	5	5	5	2	4	5	5	5	5	5	4	3	5	4	2	3	3	3	3	3	3	3	3	3	3	3	3
23	5	5	5	4	4	4	5	4	5	5	4	4	4	4	4	5	4	5	4	4	4	5	4	5	4	4	2	4	4	4	4
24	3	4	3	3	3	3	3	3	3	3	3	3	3	3	3	3	4	3	3	3	5	3	3	4	3	3	4	5	4	4	4
25	5	5	5	5	5	3	4	4	4	5	5	5	5	5	4	4	4	4	4	4	4	3	4	4	4	4	4	4	4	4	4
26	5	4	5	4	4	4	4	3	4	5	4	4	4	4	4	4	4	4	3	4	4	4	4	4	4	4	3	4	4	3	4
27	4	4	4	4	4	4	4	4	4	4	4	4	4	3	4	4	4	4	2	3	4	2	3	2	2	2	2	3	3	3	2
28	3	5	4	2	3	2	3	2	2	4	4	2	2	3	2	4	4	3	4	5	3	2	3	4	2	2	3	3	3	4	4
29	5	5	5	5	5	4	4	4	5	5	4	4	4	4	4	4	4	4	3	4	4	4	4	5	4	5	4	4	4	5	4
30	4	4	5	5	4	4	5	4	4	5	5	2	4	4	2	1	4	4	1	3	1	1	2	1	4	2	2	4	4	5	4
31	5	5	5	5	5	3	4	4	4	4	3	3	3	3	4	3	4	4	3	5	3	3	4	4	4	2	4	4	4	4	4
32	4	5	4	4	4	3	3	3	4	5	4	2	3	2	3	1	4	4	4	5	4	4	4	3	4	2	3	2	1	2	3
33	4	4	5	3	3	1	4	4	4	4	1	1	1	3	4	4	4	3	5	3	1	5	4	4	3	3	5	3	3	3	3
34	3	4	3	3	4	3	3	3	3	3	3	4	3	3	4	3	3	3	2	3	2	2	2	3	3	2	3	2	3	2	2
35	4	5	5	5	5	4	4	5	5	5	4	5	4	4	4	5	5	4	3	3	3	3	4	4	4	4	3	4	4	4	4
36	4	4	3	5	5	2	5	4	3	5	5	5	5	4	3	3	4	4	5	3	2	1	2	1	5	1	2	2	1	1	1
37	3	4	3	4	4	3	4	4	3	4	3	3	4	3	4	3	4	3	3	3	3	1	3	3	3	3	2	3	3	2	2
38	5	4	5	4	4	4	5	4	4	5	4	4	5	3	4	3	4	5	3	4	4	4	4	5	5	3	4	5	5	5	4
39	5	5	5	5	5	4	5	5	5	5	5	5	5	5	4	4	5	4	3	3	4	5	3	4	4	5	4	4	4	5	5
40	3	5	4	4	4	4	4	4	5	5	4	3	4	3	3	4	3	4	4	5	4	4	4	5	5	5	1	5	5	5	4
41	4	5	4	4	4	4	4	4	4	4	4	5	3	4	4	4	5	4	4	5	4	3	4	3	4	4	4	5	4	4	4
42	4	4	4	4	4	4	4	3	4	4	5	4	4	4	4	4	4	4	2	3	4	3	3	4	3	5	1	5	5	5	5
43	5	5	5	4	5	4	5	5	5	5	4	5	5	3	5	5	5	5	4	4	4	4	5	5	5	5	3	4	5	5	5
44	5	5	4	5	5	5	5	5	5	5	5	5	5	5	5	5	5	5	3	3	5	4	4	5	3	3	2	3	4	3	3
45	5	5	5	5	5	3	5	4	4	5	4	3	5	4	3	4	5	5	3	5	5	5	5	3	4	3	2	4	4	4	4
46	5	4	4	4	4	3	4	4	5	4	5	5	4	3	4	4	4	5	4	5	4	4	5	4	5	4	3	4	5	4	4
47	4	4	3	4	4	4	4	3	5	3	3	4	5	3	3	4	3	4	3	3	3	3	3	3	4	3	3	3	3	3	3
48	4	5	4	4	4	3	3	3	4	5	4	2	3	2	3	1	4	4	4	5	4	4	4	3	4	2	3	2	1	2	3
49	4	3	4	4	4	3	4	3	4	4	3	4	4	3	4	5	3	4	4	5	4	4	5	4	4	3	2	4	4	4	4
50	4	5	5	4	5	3	5	4	4	5	4	4	4	4	4	4	4	4	4	5	4	5	4	5	4	4	3	4	4	4	4
51	4	5	4	5	5	4	4	3	4	5	5	4	3	3	4	4	5	4	5	4	4	4	4	5	5	5	1	5	5	5	5
52	4	4	4	4	4	3	4	4	4	4	3	4	4	3	4	4	4	3	2	3	2	1	2	2	2	3	3	4	4	4	4
53	4	5	4	4	3	3	5	3	4	2	3	3	5	5	5	4	4	4	4	4	3	3	3	5	3	2	3	5	5	3	3
54	5	5	4	4	5	3	4	4	5	5	4	4	4	3	5	4	4	5	4	4	3	3	3	5	5	2	3	5	5	5	5
55	3	4	4	4	4	3	4	3	4	4	3	4	4	3	4	4	3	4	3	4	4	4	4	4	4	2	4	3	3	3	3
56	5	4	5	5	5	5	4	4	4	5	4	5	5	4	4	4	4	4	4	5	3	4	4	5	4	4	2	5	4	4	4
57	3	4	3	2	5	2	4	3	3	5	3	3	3	4	4	3	3	4	1	3	1	2	3	2	4	2	3	3	3	3	3
58	4	4	4	4	4	4	4	4	4	4	3	3	4	4	3	2	3	4	4	4	3	4	4	3	3	3	3	3	3	3	3
59	2	3	3	1	3	1	3	1	3	3	3	4	3	1	2	2	2	3	2	4	4	2	2	1	1	2	5	2	2	1	1
60	3	5	4	3	4	3	4	3	5	5	3	3	4	1	5	1	4	4	2	4	5	4	3	3	3	3	3	4	4	4	5
61	5	5	5	5	5	4	5	4	4	5	4	5	5	4	4	5	5	5	5	5	5	5	5	5	2	2	5	5	5	5	5
62	5	5	5	4	5	3	5	4	5	5	4	4	5	4	5	4	5	5	1	4	4	4	5	4	5	5	5	5	5	5	5
63	4	5	5	4	4	3	4	4	4	4	3	3	4	3	4	3	4	4	4	4	4	4	4	3	4	3	3	4	4	4	4
64	4	4	4	4	4	4	4	4	4	4	4	4	4	4	4	4	4	4	4	4	3	3	4	4	2	4	2	4	4	4	4
65	5	5	5	5	5	5	5	5	5	5	5	5	5	5	5	5	5	5	5	5	5	5	5	5	5	5	1	5	5	5	5
66	5	5	5	5	5	4	5	4	4	5	4	4	5	4	4	3	4	5	3	4	2	3	4	3	3	3	3	4	3	3	3
67	3	5	2	3	4	2	4	4	4	4	3	3	3	2	3	3	3	3	1	4	1	2	2	3	3	3	3	3	3	3	3
68	4	4	5	3	4	4	4	4	4	5	5	3	4	3	4	4	4	3	3	4	3	3	3	4	3	4	3	4	3	4	3
69	5	5	5	5	5	5	5	5	5	5	5	5	5	5	5	5	5	5	5	5	5	5	5	5	5	5	1	5	5	5	5
70	4	4	4	4	4	3	4	4	4	4	4	4	4	3	4	4	4	3	3	4	2	3	3	4	3	3	3	4	4	4	4
71	4	5	4	4	5	4	5	3	4	5	5	4	4	2	4	5	5	4	4	4	3	4	3	4	5	1	3	5	4	4	4
72	5	5	5	5	5	5	5	5	5	5	5	5	5	5	5	5	5	5	4	3	4	5	4	5	4	3	3	3	4	5	4
73	4	5	3	4	4	2	4	4	4	4	2	3	4	3	4	3	4	4	3	4	3	5	3	2	3	3	4	4	3	3	3
74	3	3	4	4	4	3	5	5	4	3	3	3	3	3	3	2	3	4	3	4	2	5	4	3	5	3	3	3	3	5	2
75	3	3	3	5	4	3	4	3	5	5	4	5	4	3	3	3	5	5	5	2	3	3	4	5	5	3	2	5	5	4	5
76	4	4	4	4	4	4	4	4	4	4	4	4	4	4	4	4	4	4	4	4	3	4	4	4	4	4	2	3	4	4	4
77	3	4	3	3	3	3	4	3	3	3	3	3	4	3	3	4	4	4	5	4	3	4	3	3	3	3	2	4	4	4	4
78	4	4	4	4	4	3	4	4	4	5	3	2	4	2	4	2	4	5	3	4	4	4	5	4	4	1	5	4	4	4	5
79	4	4	4	4	5	4	4	3	4	4	3	3	4	3	4	4	4	4	3	3	2	3	3	4	3	4	3	4	4	3	3
80	3	4	3	3	3	2	3	3	3	4	3	4	3	3	4	3	4	3	2	3	3	3	3	4	3	2	4	3	4	4	3
81	4	4	4	4	4	4	5	4	4	4	4	4	4	2	4	4	4	5	3	4	3	4	4	5	5	3	3	3	3	4	4
82	4	5	5	4	4	4	4	5	5	5	4	4	5	4	4	4	4	4	4	5	4	4	4	5	5	4	2	5	5	5	5
83	3	3	5	4	4	5	5	1	1	5	4	4	2	3	5	5	3	5	4	4	5	5	5	5	4	3	4	5	5	5	5
84	4	4	5	4	4	4	4	4	5	4	4	3	3	3	4	3	3	3	5	5	1	4	3	4	4	3	3	4	4	4	4
85	4	5	5	4	4	3	4	4	4	5	4	3	4	3	3	4	4	4	4	5	4	4	4	4	4	3	3	4	4	4	3
86	5	5	5	5	5	2	5	4	4	4	4	5	5	2	4	4	5	5	1	5	4	4	4	5	2	3	2	4	4	5	5
87	4	4	4	4	4	3	4	4	4	5	4	2	4	3	3	2	3	4	4	4	4	4	4	5	4	2	3	3	3	3	3
88	4	4	5	3	5	5	5	4	5	5	4	3	5	4	3	4	5	4	2	4	4	5	4	5	4	4	4	4	5	5	5
89	3	5	4	2	4	4	3	4	5	5	3	2	4	4	3	2	3	4	1	4	3	2	2	2	3	2	2	2	2	2	3
90	5	5	5	5	5	3	5	4	5	5	2	3	5	2	2	5	5	5	3	5	4	4	5	5	2	2	4	5	5	3	5
91	4	4	4	4	4	4	5	4	4	4	4	4	4	2	4	4	4	5	3	4	3	4	4	5	5	3	3	3	3	4	4
92	4	5	5	4	4	4	4	5	5	5	4	4	5	4	4	4	4	4	4	5	4	4	4	5	5	4	2	5	5	5	5
93	3	3	5	4	4	5	5	1	1	5	4	4	2	3	5	5	3	5	4	4	5	5	5	5	4	3	4	5	5	5	5
94	4	4	5	4	4	4	4	4	5	4	4	3	3	3	4	3	3	3	5	5	1	4	3	4	4	3	3	4	4	4	4
95	4	5	5	4	4	3	4	4	4	5	4	3	4	3	3	4	4	4	4	5	4	4	4	4	4	3	3	4	4	4	3
96	5	5	5	5	5	2	5	4	4	4	4	5	5	2	4	4	5	5	1	5	4	4	4	5	2	3	2	4	4	5	5
97	4	4	4	4	4	3	4	4	4	5	4	2	4	3	3	2	3	4	4	4	4	4	4	5	4	2	3	3	3	3	3
98	4	4	5	3	5	5	5	4	5	5	4	3	5	4	3	4	5	4	2	4	4	5	4	5	4	4	4	4	5	5	5
99	3	5	4	2	4	4	3	4	5	5	3	2	4	4	3	2	3	4	1	4	3	2	2	2	3	2	2	2	2	2	3
100	5	5	5	5	5	3	5	4	5	5	2	3	5	2	2	5	5	5	3	5	4	4	5	5	2	2	4	5	5	3	5
101	4	5	5	4	5	5	5	5	5	5	5	5	5	5	5	5	5	4	3	5	4	4	4	5	5	5	3	5	5	5	5
102	4	4	3	5	5	4	5	5	4	5	4	2	4	3	3	3	3	3	1	3	2	1	2	2	2	1	4	3	2	2	2
103	3	3	3	3	3	2	3	3	3	3	2	2	3	2	2	2	4	2	2	2	3	3	2	3	3	1	3	4	3	3	3
104	4	5	4	3	4	2	4	3	3	4	4	4	5	3	3	4	4	4	2	3	2	3	3	3	3	4	3	3	3	4	4
105	3	5	5	3	5	5	5	3	3	4	2	2	4	3	3	3	3	3	3	3	4	3	3	3	5	4	2	4	4	4	4
