# Supplementary material for: Happiness at work: A cross-cultural validation of happiness at work scale
Source: PLoS One. 2022 Jan 5;17(1):e0261617. doi: 10.1371/journal.pone.0261617 (PMC8730434; doi:10.1371/journal.pone.0261617)
Supplement: S2 Data — (XLSX) [file pone.0261617.s002.xlsx]

## Sheet: Data (370)
A1	A2	A3	A4	A5	A6	A7	A8	A9	A10	A11	A12	A13	A14	A15	A16	A17	A18	1. Gender	2. Age	3. Kind of Higher Education	4. Region of Higher education	4. Educational Background	5. Functional Degree	6. Name of Higher Education
1	2	2	1	2	1	1	2	2	5	3	1	1	5	1	1	1	1	1	28	1	2	2	0			Man	1
4	4	3	3	4	5	4	5	5	2	2	1	4	3	4	4	5	4	2	29	1	1	2	0			Woman	2
2	3	1	2	3	3	1	2	4	4	4	3	4	5	1	1	2	1	2	28	1	2	2	0			Private	1	377
4	4	4	4	4	5	5	4	5	3	4	2	4	2	4	4	4	3	1	38	1	2	2	1
4	4	4	4	4	4	4	4	4	3	3	3	4	2	4	4	4	4	2	35	1	3	2	2			KOTA	1	131
2	4	1	1	2	3	2	3	3	2	3	2	1	2	1	1	1	1	1	37	1	3	2	1			SLEMAN	2	167
2	4	3	2	3	3	2	3	4	2	3	3	2	3	2	2	2	1	2	30	1	3	2	0			BANTUL	3	76
3	5	3	3	4	4	4	5	4	3	4	4	4	3	4	4	4	4	2	35	1	3	2	1
4	4	5	5	5	5	5	5	5	3	4	4	5	3	5	4	5	5	2	34	1	3	2	1
4	4	4	4	4	5	4	4	4	3	3	2	4	3	4	3	4	4	2	26	1	3	2	0			Graduate	1
4	4	4	4	4	4	4	4	4	4	4	4	4	3	4	4	4	5	2	57	1	3	2	0			Master	2	334
5	4	4	5	4	5	5	5	5	3	4	4	5	2	5	5	4	4	2	38	1	3	2	2			Doctoral	3	46
5	5	5	5	5	5	5	4	4	4	4	5	5	5	5	5	5	5	2	42	1	3	2	3			Others	0	3
1	4	2	3	4	4	3	4	4	3	4	4	4	2	3	2	2	2	1	39	1	3	2	1
3	3	3	3	2	3	4	4	4	2	2	2	1	4	1	1	2	2	2	51	1	3	2	1
3	3	3	2	3	3	3	4	4	1	2	4	3	3	3	3	3	3	1	32	1	3	2	2
4	4	4	4	4	4	4	4	4	2	2	2	2	4	4	4	4	4	1	32	1	3	2	1			None			0	63
4	4	4	4	4	4	4	4	4	2	4	2	3	3	4	4	4	4	1	44	1	1	2	1			Instructor			1	167
4	4	4	4	4	4	3	4	4	1	2	2	2	4	4	4	4	4	2	38	1	1	2	2			Assistance Professor			2	151
3	4	3	4	4	5	4	4	4	4	4	3	4	3	4	4	4	4	2	34	1	1	2	1			Associate Professor			3	22
4	4	3	4	4	4	4	4	4	4	3	3	4	3	5	5	5	5	1	34	1	1	3	2			Professor			4	1
3	3	4	4	4	5	5	5	4	1	4	1	5	5	5	5	5	4	1	62	1	1	3	2
2	5	2	3	4	5	5	5	5	4	4	5	5	1	5	4	4	4	1	28	1	1	2	0
2	4	3	4	5	5	5	5	4	2	3	4	3	4	5	2	4	4	2	31	1	3	2	0
3	4	3	3	4	4	4	4	4	3	3	3	4	2	4	4	4	4	1	41	1	3	2	2
2	3	2	2	3	4	2	4	4	5	4	3	2	1	3	2	2	2	2	44	1	1	3	2
3	3	3	3	3	3	3	3	3	2	3	3	2	3	3	3	3	2	2	44	1	1	3	2
2	4	1	2	4	5	4	4	2	4	4	4	1	4	4	4	4	4	2	45	1	3	2	2
5	4	4	5	5	4	4	5	4	4	4	4	4	3	5	5	5	5	1	59	1	1	2	1
5	4	4	5	5	5	5	5	5	5	4	2	3	5	5	5	5	5	2	27	1	1	2	1
4	4	4	3	4	4	4	4	4	3	3	3	2	4	4	3	3	3	2	51	1	3	3	2
5	5	5	5	4	5	4	5	4	3	4	4	4	2	5	4	4	4	2	46	1	2	3	2
4	4	5	4	4	4	4	4	4	4	3	3	3	4	4	4	4	4	2	36	1	1	2	2
3	3	3	3	3	4	4	4	3	4	3	3	3	3	3	3	3	3	2	39	1	3	2	1
3	4	4	4	4	4	4	4	4	2	2	2	5	3	4	4	4	4	2	32	1	3	2	2
5	5	5	5	5	5	5	5	5	5	5	5	5	4	5	5	5	5	2	43	1	3	2	0
4	5	4	4	3	5	4	4	4	3	2	2	4	2	4	4	4	4	2	35	1	1	2	2
4	4	4	3	4	5	4	4	4	3	3	1	3	3	4	4	4	4	1	38	1	3	2	1
4	5	4	4	4	4	4	4	4	3	3	3	4	3	4	4	4	4	2	43	1	3	2	1
3	3	3	3	2	4	3	3	4	3	2	2	4	2	4	4	4	4	2	30	1	3	2	1
3	3	3	3	4	4	3	4	3	1	2	2	3	4	3	3	3	3	2	43	1	3	2	2
3	4	4	4	4	4	4	4	4	2	4	4	1	5	3	4	4	4	1	28	1	3	2	0
4	4	4	4	4	4	4	4	4	3	3	4	3	3	4	4	4	4	2	35	1	3	2	1
2	3	2	3	4	4	4	5	4	2	2	2	3	3	3	2	3	3	2	28	1	3	2	1
4	4	4	5	4	3	3	3	3	2	2	2	1	5	5	5	4	3	1	36	1	3	2	2
4	5	5	4	3	5	3	5	5	4	4	4	2	3	5	5	5	4	2	32	1	2	2	1
4	5	4	4	4	4	4	4	3	3	3	2	4	4	4	4	4	4	1	43	1	2	2	2
3	4	3	4	4	4	4	4	4	3	2	3	2	3	4	4	4	4	1	33	1	3	2	1
5	5	2	3	5	5	5	5	5	5	5	5	4	2	5	5	5	4	2	41	1	3	3	1
3	4	3	3	2	3	3	4	3	3	2	2	4	4	4	4	4	4	1	61	1	3	2	2
5	4	3	4	4	5	5	5	5	3	1	1	2	3	5	5	5	5	1	35	1	3	2	1
3	3	3	3	3	4	3	3	4	3	3	3	3	3	3	4	4	4	2	36	1	3	2	1
4	4	3	4	4	5	4	4	3	2	3	2	3	3	3	3	3	3	2	37	1	1	2	1
3	4	4	4	4	4	4	4	4	2	2	2	3	3	4	4	4	4	2	38	1	2	2	2
5	4	3	4	5	5	5	5	5	3	3	1	4	4	5	5	5	4	1	44	1	2	2	1
5	5	5	4	5	5	5	5	5	5	4	4	3	3	4	5	5	5	2	30	1	3	2	1
4	4	4	4	5	5	5	5	5	3	3	2	2	4	4	4	5	5	2	48	1	2	3	2
5	5	5	5	5	5	5	5	5	5	5	5	5	1	5	5	5	5	1	33	1	2	2	2
5	4	5	5	4	5	5	4	5	4	4	4	5	2	5	5	5	5	1	28	1	2	2	1
4	4	3	4	4	5	3	4	5	3	4	4	5	4	4	5	5	5	1	35	1	3	2	1
3	5	5	4	4	5	3	5	4	5	4	3	2	4	5	3	5	4	1	36	1	2	2	2
4	4	4	3	4	3	3	4	5	2	3	3	3	3	2	3	4	4	1	32	1	3	2	1
5	5	3	4	4	4	4	4	4	2	2	1	3	3	4	4	3	3	1	36	1	3	2	1
4	5	4	5	5	5	5	5	4	4	4	3	4	4	4	4	5	4	1	37	1	2	2	2
3	3	3	3	3	3	3	4	3	2	2	2	2	3	3	3	3	3	2	48	1	2	2	2
4	4	4	4	5	4	4	4	5	1	1	1	4	4	5	5	5	5	1	31	1	2	2	2
4	4	4	4	4	5	4	4	4	2	2	2	4	5	5	5	5	4	2	40	1	2	2	1
4	4	5	4	4	5	4	4	4	3	4	3	1	4	5	5	5	5	1	32	1	2	2	1
4	4	4	4	4	4	4	5	4	5	4	4	4	2	4	4	4	4	1	38	1	2	2	1
4	4	4	4	4	5	4	5	4	3	2	2	2	4	4	4	4	4	2	46	1	2	2	2
4	4	4	4	5	5	5	5	5	3	4	3	4	3	4	4	4	4	2	47	1	2	2	1
4	4	4	4	4	4	4	4	4	3	3	3	3	3	4	4	4	4	1	42	1	2	2	2
4	4	5	5	4	5	4	4	4	3	4	3	5	4	5	5	5	5	2	36	1	1	2	1
1	4	2	1	4	4	4	4	3	3	4	3	2	1	3	3	3	2	2	35	1	2	2	1
4	4	3	5	4	5	5	4	4	3	3	3	4	2	5	5	5	5	1	32	1	1	2	1
5	5	5	5	5	5	5	5	5	5	5	5	5	1	5	5	5	5	2	30	1	2	2	1
4	4	4	4	4	5	4	4	5	3	4	4	4	3	5	5	5	5	1	43	1	2	2	2
3	3	3	3	4	4	3	4	4	3	3	3	2	3	3	3	4	3	2	30	1	3	2	1
5	3	4	5	5	4	4	5	4	4	5	5	4	1	5	5	5	5	1	30	1	2	2	0
4	4	3	4	4	4	4	4	4	3	3	3	5	2	5	5	5	5	2	33	1	2	2	1
4	4	5	4	5	5	4	4	4	3	4	3	5	4	5	5	5	5	1	46	1	2	3	3
3	3	3	3	3	3	3	3	4	2	2	2	3	3	3	3	3	3	1	33	1	2	2	1
5	5	5	5	4	4	4	5	5	4	5	3	3	4	4	4	5	4	2	32	1	2	2	2
4	4	4	4	4	3	3	3	3	2	2	2	3	4	5	4	4	3	2	34	1	2	2	1
5	4	4	4	4	4	4	4	3	1	1	1	2	4	5	5	5	5	2	33	1	2	2	2
3	4	4	4	4	5	4	4	4	4	3	3	3	2	4	4	4	5	1	32	1	2	2	2
3	3	3	3	4	4	4	4	4	4	4	4	3	3	2	3	3	3	1	34	1	1	2	2
4	5	5	4	4	5	5	5	5	5	4	4	4	4	5	5	5	4	1	31	1	1	2	1
4	4	4	4	3	4	4	4	4	3	3	3	2	5	4	3	4	4	1	33	1	2	2	1
3	5	2	4	4	5	3	5	4	3	3	1	1	3	3	3	3	2	2	40	1	1	2	1
4	4	4	4	4	4	4	4	4	4	2	1	2	4	4	5	4	4	2	37	1	2	2	2
5	5	5	5	5	5	5	5	5	3	4	3	5	5	5	5	5	5	1	44	1	2	2	2
4	4	3	4	5	4	3	4	3	2	3	3	2	3	4	4	4	3	2	28	1	3	2	1
5	5	5	4	4	4	4	4	4	4	4	4	4	3	4	3	4	4	2	29	1	2	2	0
3	4	3	3	4	3	3	4	3	4	4	4	3	3	3	3	3	3	1	35	1	3	2	1
4	4	2	4	4	5	5	4	3	4	4	2	3	3	4	3	4	4	1	36	1	3	2	0
4	5	3	3	3	3	3	3	3	2	2	2	3	3	4	3	4	3	2	32	1	3	2	0
4	4	5	5	4	5	4	4	4	2	2	2	5	4	5	5	5	4	2	34	1	2	2	2
5	4	5	4	4	5	4	4	5	2	3	3	3	4	4	4	4	5	1	44	1	2	2	2
4	5	4	4	4	5	4	4	4	2	3	3	4	4	5	5	5	5	1	36	1	2	2	2
4	5	4	5	5	5	5	5	5	4	4	4	4	4	5	5	5	5	1	38	1	2	2	1
3	4	4	4	4	4	4	4	4	2	2	2	5	3	4	4	4	4	2	32	1	3	2	2
4	4	5	4	4	4	3	4	3	3	4	4	3	3	4	4	3	3	1	35	1	2	2	2
5	4	4	4	4	5	5	4	4	3	4	4	4	3	4	5	5	5	1	36	1	2	3	2
4	5	4	4	5	5	5	5	5	4	4	2	3	4	4	4	4	4	1	32	1	2	2	1
4	4	4	4	4	5	5	5	5	5	5	5	3	1	4	5	4	5	1	32	1	2	2	1
2	3	2	2	5	5	5	5	5	4	5	3	3	4	4	5	3	5	1	49	1	1	2	1
4	3	3	4	3	5	3	4	4	3	3	3	4	3	4	5	4	5	1	46	1	2	2	1
3	4	4	4	3	4	4	4	3	2	2	2	3	3	4	4	4	4	2	38	1	2	2	1
3	4	2	2	4	3	4	4	3	3	3	3	4	2	4	4	4	4	2	39	1	2	2	1
3	4	4	4	4	4	4	4	4	2	2	2	2	3	3	3	3	4	2	38	1	2	2	1
2	4	2	3	4	5	4	4	4	2	3	3	4	2	4	4	4	4	1	35	1	1	2	1
4	4	5	4	4	5	4	3	5	4	4	4	4	3	4	4	4	4	2	31	1	2	2	2
5	4	5	4	4	5	5	4	5	3	3	3	4	3	5	5	5	5	1	38	1	2	2	1
4	4	4	4	5	5	5	5		3	4	2	4	3	5	5	5	5	2	29	1	2	2	1
5	5	5	5	5	5	5	5	5	3	3	3	5	5	5	5	5	5	1	46	1	2	2	1
3	4	4	1	4	4	3	4	4	4	4	4	3	2	4	4	4	4	2	41	1	1	2	2
4	3	3	4	4	5	5	5	5	4	4	2	5	4	5	5	5	5	1	30	1	2	2	1
4	3	5	4	4	4	3	5	4	2	3	3	4	2	5	5	5	4	2	39	1	2	2	2
4	4	4	4	4	4	4	4	4	3	3	3	4	4	4	4	4	4	2	47	1	2	2	2
4	5	5	4	4	4	4	4	4	2	2	1	2	4	4	4	4	4	2	29	1	2	2	1
4	4	4	4	5	4	4	5	4	3	4	2	3	4	5	5	5	5	2	54	1	2	2	3
5	5	5	4	5	5	4	5	3	3	4	3	4	5	5	5	5	5	1	44	1	3	3	2
4	4	4	4	4	4	4	4	4	4	4	4	4	2	4	4	4	4	2	43	1	1	3	2
5	4	4	4	4	4	4	4	4	2	4	4	4	2	4	4	4	4	2	32	1	1	2	1
4	4	5	5	4	5	5	5	5	4	4	4	4	2	4	4	4	5	2	40	1	1	2	1
4	5	4	4	5	5	5	5	5	5	3	3	4	1	5	5	5	5	1	29	1	1	2	1
3	3	3	3	3	3	3	4	3	2	4	3	2	3	3	3	3	4	2	34	1	1	2	1
5	5	4	4	4	4	4	4	4	3	2	2	4	3	5	5	4	4	2	32	1	1	2	1
3	4	4	4	4	3	3	4	4	2	3	3	4	3	4	4	4	4	2	31	1	1	2	0
3	4	3	4	4	4	4	3	4	4	4	3	4	2	4	4	4	4	2	41	1	1	2	0
3	3	4	4	4	4	4	4	4	3	3	3	4	2	4	3	3	4	1	40	1	2	2	1
4	5	4	5	4	5	5	4	4	4	4	3	3	2	5	5	5	4	2	39	1	1	2	0
5	5	4	5	5	5	4	5	5	2	4	2	5	5	5	4	5	5	2	55	1	1	2	1
5	3	5	5	5	5	5	4	5	5	5	5	5	1	5	5	5	5	2	49	1	2	3	2
4	4	4	4	4	5	4	4	4	4	5	5	5	3	5	5	5	5	2	53	1	2	2	2
4	4	4	4	4	4	4	4	4	5	5	5	3	3	3	5	5	5	2	30	1	1	2	0
4	4	4	4	5	5	5	5	5	5	5	5	5	5	5	5	5	5	1	47	1	2	2	2
3	2	2	2	3	3	3	3	2	5	5	5	2	4	2	2	4	2	2	29	1	1	2	0
5	5	5	5	5	5	5	5	5	4	5	5	5	3	5	5	5	5	2	35	1	1	2	1
3	4	4	4	4	5	4	5	4	4	4	4	5	3	5	5	5	5	2	39	1	2	3	2
5	5	5	5	5	5	5	5	5	1	1	1	3	1	5	5	5	5	2	32	1	2	2	0
4	5	5	4	3	4	3	3	3	3	3	3	3	3	3	3	4	4	2	41	1	2	2	1
3	5	4	5	4	4	3	4	5	4	5	5	3	2	5	4	4	3	1	26	1	2	2	0
4	4	5	5	4	5	4	5	5	4	4	4	4	4	5	5	5	5	2	33	1	2	2	1
4	4	5	4	5	5	4	5	5	3	2	2	5	1	5	5	5	5	2	31	1	2	3	2
3	4	4	4	3	4	4	3	3	3	3	3	3	3	3	3	3	3	2	36	1	2	2	1
3	3	2	2	4	5	5	4	5	3	2	1	3	3	3	3	3	3	1	31	1	2	2	1
4	5	4	5	5	4	5	4	4	4	3	3	3	4	4	5	5	4	2	30	1	2	2	1
4	4	4	5	4	5	5	5	5	3	3	2	4	4	5	5	5	5	2	36	1	2	2	1
3	4	3	4	4	5	4	4	3	1	3	3	3	3	5	4	3	2	2	28	1	2	2	1
4	4	4	4	4	4	4	4	4	4	4	4	4	2	4	4	4	4	1	29	1	1	2	1
3	4	4	3	5	5	5	5	5	2	5	5	4	4	4	4	4	4	2	43	1	2	2	3
3	3	4	4	3	4	3	4	5	4	4	4	3	2	4	4	4	4	2	30	1	1	2	1
4	4	2	3	4	5	4	4	4	1	1	1	3	2	4	4	4	4	2	33	1	1	2	1
5	4	4	5	5	5	5	5	5	4	2	3	3	3	3	3	3	4	1	30	1	2	2	1
5	4	3	4	5	4	4	4	4	3	4	4	4	4	5	4	4	4	2	36	1	1	2	1
4	4	5	5	4	4	5	5	4	4	3	3	5	2	5	5	4	5	1	44	1	2	2	2
4	4	4	4	4	5	4	4	4	4	3	3	4	4	4	4	4	4	2	40	1	1	2	2
5	4	4	4	5	5	4	5	5	4	4	4	4	2	5	5	5	5	2	43	1	2	2	2
5	4	4	4	5	5	4	5	5	4	4	4	4	2	5	5	5	5	2	43	1	2	2	2
3	4	3	4	4	5	4	4	3	1	3	3	3	3	5	4	3	2	2	28	1	2	2	1
5	5	5	5	4	5	4	5	5	2	3	1	5	5	5	5	5	5	1	49	1	2	3	2
3	4	4	4	3	5	3	4	5	4	4	4	4	4	4	4	5	4	2	59	1	1	2	1
4	4	3	4	5	5	5	5	4	4	4	4	3	4	4	5	4	5	2	58	1	1	2	1
4	5	4	4	3	4	3	3	3	2	3	3	2	4	5	4	4	4	2	31	1	1	2	1
4	4	4	4	3	3	2	2	4	3	3	3	4	4	4	4	4	3	2	44	1	2	3	2
2	5	5	5	5	5	5	5	5	5	5	5	5	1	5	5	5	5	2	28	1	2	2	1
4	4	3	5	4	5	5	4	4	3	3	3	4	2	5	5	5	5	1	32	1	1	2	1
4	4	4	4	4	5	4	5	4	3	3	3	4	3	4	4	4	4	2	28	1	1	2	0
4	4	4	4	5	5	4	5	5	4	4	3	5	1	5	5	5	5	2	35	1	2	2	2
4	4	4	4	4	5	4	4	5	2	4	2	5	4	4	4	4	4	2	38	1	1	2	1
3	4	4	4	5	5	4	5	5	3	4	4	4	2	5	5	5	5	2	64	1	1	2	2
3	3	5	4	3	5	3	4	4	3	3	3	3	3	3	3	3	2	1	44	1	1	2	2
4	3	4	4	3	3	2	5	5	4	5	5	2	4	4	2	3	3	2	39	1	1	2	1
4	4	4	4	4	4	3	5	5	4	4	3	3	4	4	4	4	4	2	56	1	1	2	4
4	4	4	4	4	4	4	4	3	3	3	3	3	3	4	4	4	4	2	54	1	2	2	2
1	3	3	3	3	4	4	5	4	2	2	2	3	2	3	3	3	2	2	40	1	1	2	2
3	3	3	3	2	4	3	3	4	3	2	2	4	2	4	4	4	4	2	30	1	3	2	1
2	4	3	3	5	5	5	5	3	2	3	3	2	3	3	3	3	3	2	31	1	1	2	1
4	4	4	4	4	4	4	4	4	3	3	3	4	3	4	4	4	4	2	39	1	1	2	2
3	2	3	3	2	3	4	5	3	5	4	4	3	3	3	3	3	3	2	33	1	2	2	2
3	3	3	3	2	4	3	3	4	3	2	2	4	2	4	4	4	4	2	30	1	3	2	1
3	4	2	2	3	4	4	2	2	4	1	4	2	1	5	4	5	2	2	27	1	2	2	0
4	5	3	4	4	5	4	4	3	3	3	3	3	4	4	4	4	4	2	30	1	2	2	0
5	4	5	4	4	5	5	5	5	4	4	4	4	2	4	5	5	5	1	62	1	1	2	3
4	4	4	4	4	5	4	5	5	4	4	1	4	4	4	4	4	4	1	39	1	2	2	0
3	4	2	4	4	5	4	5	4	2	2	2	3	2	4	4	5	4	1	48	1	2	2	1
5	5	5	5	5	5	5	5	5	5	5	5	5	1	5	5	5	5	1	45	1	2	2	1
4	4	4	4	4	4	4	4	4	4	3	3	2	2	4	4	4	4	1	28	1	2	2	0
4	4	4	4	3	4	3	4	3	3	2	2	4	3	4	3	3	4	2	47	1	2	3	3
5	5	5	5	5	5	5	5	5	1	1	1	3	1	5	5	5	5	2	32	1	2	2	0
5	5	5	5	4	5	4	4	4	2	4	2	4	4	5	5	5	5	1	46	1	2	2	2
4	4	4	5	5	5	5	5	4	5	4	3	5	4	5	5	5	5	2	49	1	2	3	3
4	4	4	4	4	4	4	4	4	3	3	3	4	2	4	4	4	4	2	34	1	2	2	1
2	4	2	2	3	5	3	5	4	4	3	3	2	4	3	3	3	3	2	38	1	2	2	1
1	3	1	3	5	5	5	4	4	2	2	2	1	3	3	3	3	3	2	35	1	3	2	1
4	4	3	4	4	4	3	4	5	5	5	5	4	3	5	5	5	5	2	44	1	2	2	1
4	4	4	4	4	4	4	4	4	4	4	4	3	3	4	4	4	4	2	34	1	2	2	1
3	3	3	3	3	3	4	3	3	3	3	2	1	3	3	3	4	4	2	61	1	2	2	3
3	4	4	4	4	3	4	4	4	3	4	3	3	3	3	4	3	3	2	29	1	1	2	0
4	3	3	3	3	4	4	4	4	3	3	3	2	3	4	4	4	4	1	45	1	2	2	2
4	4	4	4	5	4	4	5	4	3	4	4	2	4	4	4	3	4	2	34	1	2	2	1
5	5	4	5	4	5	5	5	4	4	4	3	5	3	4	5	5	4	1	51	1	2	2	2
4	4	4	4	4	5	5	5	4	3	4	3	5	3	3	3	3	1	1	30	1	2	2	1
2	5	4	3	4	4	4	4	5	4	4	4	4	3	4	4	4	4	2	37	1	2	2	1
3	4	5	4	4	4	5	4	5	3	3	3	4	2	5	5	4	5	1	49	1	2	2	2
2	3	2	3	3	4	3	3	3	3	4	3	3	3	4	3	3	3	2	30	1	2	2	2
4	3	3	4	3	3	2	3	3	3	2	3	3	3	4	4	4	4	1	45	1	2	2	1
4	3	5		4	5	5	5	5	4	4	3	4	4	5	5	5	5	2	53	1	2	2	2
5	5	5	5	5	5	5	5	5	3	3	3	3	3	3	3	5	5	2	37	1	2	2	2
5	4	5	5	5	5	4	5	4	2	3	2	3	3	5	4	4	4	1	28	1	2	2	0
3	4	4	4	4	4	4	4	4	2	2	2	5	3	4	4	4	4	2	32	1	3	2	2
3	4	4	3	4	5	4	4	5	4	4	3	4	3	4	4	3	4	2	37	1	3	2	1
3	3	2	2	2	4	3	3	3	2	2	2	2	4	3	2	3	3	1	36	1	3	2	1
1	4	1	1	3	3	3	3	3	5	4	3	1	3	3	3	3	3	2	41	1	3	3	2
2	4	1	2	4	4	2	4	3	5	5	5	1	4	2	2	2	2	2	36	1	3	2	1
3	5	4	4	4	5	5	5	5	4	4	2	3	3	4	4	3	4	2	55	1	3	2	2
4	3	4	3	3	4	3	4	3	4	3	3	4	3	4	4	4	3	2	33	1	3	2	0
3	4	4	4	4	4	4	4	4	2	2	2	2	4	4	4	4	4	2	46	1	3	2	2
2	3	2	2	2	2	2	4	3	4	3	3	2	3	2	2	2	2	2	30	1	2	2	1
2	4	2	3	3	3	3	3	3	2	2	3	2	4	2	2	3	3	2	37	1	3	2	1
4	3	4	3	3	4	3	4	4	3	3	3	3	3	4	3	3	3	1	41	1	2	2	1
4	4	3	4	3	4	2	2	4	3	3	3	2	3	2	3	4	3	2	38	1	3	2	1
4	4	4	4	5	5	5	5	4	4	4	3	4	4	5	5	5	5	2	44	1	1	2	1
3	4	3	3	2	3	2	2	4	4	4	4	2	3	4	3	3	2	2	34	1	3	2	0
4	4	4	3	3	3	3	4	3	3	4	4	2	4	2	2	2	2	2	35	1	2	2	1
3	3	2	2	2	3	2	3	2	1	2	2	2	4	3	2	3	3	2	31	1	2	2	0	PTS
4	5	4	4	5	5	5	5	4	2	2	2	2	4	5	5	5	5	2	39	1	2	2	1	Unisa Yogyakarta
				4	4	4	4	5	3	3	3	3	4	5	5	5	4	1	44	1	1	3	2	Universitas PGRI Yogyakarta
3	5	5	5	4	5	5	5	3	1	2	2	3	3	4	3	5	4	1	28	1	3	2	0	UPy
4	3	3	4	4	4	3	4	4	2	3	3	3	4	4	4	4	4	2	33	1	3	2	1	Universitas PGRI Yogyakarta
5	4	4	4	4	4	4	4	3	4	2	2	2	4	4	4	4	4	2	64	1	2	2	1	Universitas Aisyitah Yogyskarta
5	4	4	4	4	4	4	4	4	3	3	3	4	3	4	4	4	5	2	52	1	3	2	1	Universitas PGRI Yogyakarta
4	4	4	4	4	4	4	4	4	2	3	1	3	5	4	4	4	4	1	33	1	3	3	2	Universitas PGRI Yogyakarta
5	5	4	4	4	5	4	5	4	4	4	4	4	4	5	5	5	5	2	60	1	3	2	2	UPY
5	5	4	4	4	4	4	3	3	3	2	2	2	4	4	4	4	4	2	34	1	2	2	1	UNISA YOGYAKARTA
4	4	4	3	5	5	4	4	4	1	1	1	3	5	3	4	4	4	1	37	1	3	2	1	Universitas pgri yogyakarta
2	4	3	2	3	5	4	5	5	1	4	4	3	4	4	3	4	4	1	62	1	1	2	2	STIA"AAN" Yogyakarta
4	4	4	4	4	5	5	5	5	4	5	4	5	5	5	5	5	5	1	47	1	1	2	1	Akademi Akuntansi YKPN
3	3	3	3	4	3	4	4	3	4	3	3	3	3	3	2	3	4	1	50	1	1	2	2	AA YKPN
4	4	4	5	4	5	4	4	4	2	3	3	4	2	4	5	4	4	2	31	1	1	2	0	STIKES Bethesda Yakkum Yogyakarta
4	4	4	4	4	5	4	5	4	2	3	2	3	4	4	3	3	4	2	34	1	1	2	1	STIKES Bethesda Yakkum Yogyakarta
4	5	4	5	4	5	4	4	4	3	3	2	3	4	5	4	5	5	2	41	1	2	2	2	Unisa
4	4	4	4	4	4	4	4	4	4	4	4	4	2	4	4	4	4	1	29	1	1	2	1	STIKES Bethesda Yakkum
5	5	5	5	5	5	5	5	5	3	3	3	3	2	3	4	3	4	1	40	1	3	3	0
4	4	4	4	4	5	4		4	5	5	4	2	4	4	4	4	4	2	28	1	1	2	0	STIKES BETHESDA YAKKUM
5	5	5	5	5	5	5	5	5	1	1	1	3	1	5	5	5	5	2	32	1	2	2	0
4	4	5	4	5	5	4	3	5	2	3	2	3	2	4	3	4	3	2	34	1	2	2	0	Universitas Aisyiyah Yogyakarta
5	5	5	5	5	5	5	5	5	5	5	5	5	1	5	5	5	5	2	43	1	2	3	2	STP AMPTA
5	5	4	4	5	5	5	4	4	5	4	4	4	2	5	5	5	5	2	38	1	1	2	0	STIKES Bethesda Yakkum Yogyakarta
5	2	2	1	3	3	3	3	3	1	2	2	1	5	3	1	2	4	1	28	1	2	2	0	akpy-stiper
4	5	4	4	4	5	4	4	5	5	5	4	4	4	4	4	4	4	1	47	1	1	2	2	STIE IEU Yogyakarta
3	4	4	4	4	4	4	4	4	3	3	3	4	2	4	4	5	4	1	31	1	2	2	1	Sekolah Tinggi Ilmu Administrasi AAN
3	4	3	3	4	5	5	5	4	4	4	4	4	2	4	4	4	4	2	43	1	1	2	1	UCY
2	4	1	1	3	4	3	4	4	3	3	2	2	4	2	2	2	3	1	42	1	1	2	2	Univ Cokroaminoto jogja
1	3	1	1	2	2	2	2	2	2	2	2	1	4	2	2	2	2	1	57	1	1	2	2	UCY
5	5	5	4	4	5	4	4	4	2	2	1	2	4	3	3	3	3	1	55	1	1	3	3	IST AKPRIND
5	5	5	5	5	5	5	5	5	3	4	3	4	2	4	4	4	4	1	45	1	1	2	0	UCY
4	4	4	4	4	4	4	4	4	3	3	2	4	3	5	4	5	5	1	55	1	1	2	1	Akademi Seni Rupa dan Desain Modern School of Design
3	4	2	3	3	4	3	4	4	4	3	3	3	2	3	4	4	3	1	45	1	1	2	1	Akademi Seni Rupa dan Desain MSD Yogyakarta
3	4	3	3	5	5	5	5	5	3	5	2	5	1	5	5	5	5	1	45	1	1	2	0	Universitas Cokroaminoto Yogyakarta
2	5	2	2	4	4	4	4	4	4	4	4	4	2	4	4	4	4	1	29	1	1	2	1	Universitas Cokroaminoto Yogyakarta
5	5	5	5	5	5	5	5	4	5	5	5	5	1	5	5	5	5	1	43	1	1	2	1	Universitas cokroaminoto yogyakarta
5	5	5	5	5	5	5	5	5	5	5	5	5	1	5	5	5	5	1	65	1	1	2	0	AKPARDA
3	3	2	3	4	3	3	4	3	3	3	3	4	3	3	4	4	4	1	35	1	1	2	0	STIKES Notokusumo Yogyakarta
4	4	4	4	4	4	4	4	4	1	1	1	2	5	5	5	5	5	2	35	1	1	2	2	Sekolah Tinggi Ilmu Kesehatan Notokusumo Yogyakarta
3	4	4	4	4	4	4	4	4	3	3	2	4	3	4	4	4	4	2	34	1	1	2	1	Stikes Notokusumo Yogyakarta
4	4	4	4	5	5	5	5	4	4	4	4	3	2	4	4	4	3	2	34	1	1	2	2	Sekolah Tinggi Ilmu Kesehatan Notokusumo Yogyakarta
2	4	4	3	3	5	4	5	5	3	4	3	4	2	5	5	5	5	2	46	1	2	2	2	ITNY
3	5	4	3	4	4	4	5	3	4	4	3	1	5	4	4	4	4	2	36	1	1	3	2	Unjaya
3	4	3	3	4	4	4	4	4	2	4	3	2	4	5	5	5	5	1	50	1	2	3	2	INSTIPER
4	4	4	4	5	5	4	5	4	4	5	4	5	3	5	4	4	4	2	39	1	2	2	2	Unjaya
4	4	3	3	2	4	4	4	2	2	2	4	4	2	4	4	4	4	1	35	1	1	2	1	Universitas Widya Mataram
4	3	5	4	5	4	4	5	5	2	4	3	3	2	5	5	5	3	2	27	1	1	2	0	Universitas Widya Mataram
4	4	3	4	5	5	5	5	5	5	5	5	1	4	5	5	5	3	1	33	1	1	2	1	Universitas Widya Mataram
3	3	4	3	3	3	3	3	2	4	2	2	2	4	3	3	3	3	2	31	1	1	2	1	UWM
3	3	3	3	4	5	5	4	4	3	3	3	4	3	3	4	4	3	2	29	1	1	2	0	Universitas widya mataram
4	5	3	4	3	5	4	4	4	3	4	3	3	2	4	3	3	3	1	32	1	1	2	1	Universitas Widya Mataram
4	4	3	4	4	4	3	4	4	4	4	4	5	2	5	3	4	4	1	31	1	1	2	0	Universitas Widya Mataram
4	4	4	4	5	5	5	5	5	2	1	1	4	4	4	4	4	4	2	45	1	1	3	3	UKDW
3	3	3	3	4	5	5	4	4	3	3	3	4	3	3	4	4	3	2	29	1	1	2	0	Universitas widya mataram
5	4	3	3	4	3	4	4	3	3	3	3	4	3	4	3	4	4	2	30	1	1	2	0	Unjaya
4	4	3	4	4	5	4	5	4	4	4	4	4	5	5	5	5	5	2	40	1	1	2	0	STPMD "APMD"
5	5	5	5	5	5	5	5	4	2	3	2	5	3	5	3	4	3	1	63	1	1	2	3	Akademi Peternakan Brahmaputra
5	5	5	5	5	5	5	5	5	1	1	1	3	3	5	4	3	4	2	25	1	1	2	0	Akademi Peternakan Brahmaputra
4	5	4	5	5	5	5	5	5	2	2	2	2	4	5	5	4	5	2	65	1	1	2	1	Akademi Farmasi Indonesia Yogyakarta
2	4	3	2	3	4	3	4	4	2	3	2	3	4	4	4	4	4	1	43	1	2	2	2	UII
4	4	4	4	4	5	4	3	3	2	3	3	3	4	3	3	3	3	2	27	1	1	2	0	Akademi Farmasi Indonesia Yogyakarta
4	4	4	4	4	5	4	4	5	3	4	4	4	4	5	4	4	4	1	49	1	1	3	2	Universitas Kristen Duta Wacana
4	5	4	4	4	4	4	5	5	5	5	5	5	4	5	5	4	4	2	42	1	1	2	2	Universitas Janabadra
5	4	3	5	4	5	5	4	5	3	5	1	5	2	5	5	5	5	1	52	1	1	3	2	UNIVERSITAS JANABADRA
4	4	4	4	3	3	3	4	3	2	3	2	4	3	4	4	4	3	1	57	1	1	2	2	UJB
	4	5	4	4	5	4	4	5	4	4	4	4	5	4	4	4	4	2	58	1	1	2	2	Universitas Janabadra yogyakarta
2	2	3	2	4	4	4	4	4	3	3	3	2	3	2	2	3	4	1	46	1	1	2	1	Universitas Jananadra
4	5	5	5	5	5	5	5	4	4	4	4	4	2	5	5	5	5	2	52	1	1	3	2	UJB
5	4	4	3	3	4	3	4	4	3	4	4	3	3	4	4	4	4	2	56	1	1	2	2	Universitas Janabadra Yogyakarta
3	4	4	3	3	3	3	4	3	3	3	3	3	3	3	3	3	3	2	30	1	2	2	0	Politeknik kesehatan permata indonesia yk
3	3	3	3	3	3	3	3	3	3	3	3	3	3	3	3	3	3	1	36	1	2	2	0	Poltekkes Permata Indonesia Yogyakarta
3	4	4	3	3	3	3	4	3	3	3	3	3	3	3	3	3	3	2	30	1	2	2	0	Politeknik kesehatan permata indonesia yk
3	3	3	3	3	3	3	3	3	3	3	3	3	3	3	3	3	3	1	36	1	2	2	0	Poltekkes Permata Indonesia Yogyakarta
4	3	4	2	4	4	4	4	3	1	3	1	3	2	5	4	4	3	2	33	1	1	2	1	Institut Sains & Teknologi AKPRIND
3	3	3	3	3	5	3	5	5	5	5	5	3	2	3	3	3	5	1	55	1	1	3	2	Universitas Janabadra
4	4	5	4	5	5	5	5	5	4	4	3	4	4	5	5	5	5	1	49	1	1	3	3	Institut Sains & teknologi AKPRIND Yogyakarta
4	3	3	3	3	4	3	3	4	2	2	2	3	4	4	5	5	5	2	48	1	1	2	1	IST AKPRIND YK
4	4	3	4	3	4	4	4	4	1	3	3	3	3	4	4	4	4	2	30	1	1	2	1	IST Akprind Yogyakarta
4	4	3	4	4	5	4	5	4	3	3	3	4	4	4	4	4	4	1	43	1	1	3	3	Institut Sains dan Teknologi AKPRIND
3	4	3	3	3	4	3	4	3	2	3	2	3	3	3	3	3	3	2	33	1	1	2	1	IST Akprind
4	4	4	3	4	5	5	5	5	1	1	1	4	3	4	4	4	5	1	36	1	2	3	1	Universitas Respati Yoyakarta
4	4	4	4	3	3	3	4	4	2	3	3	3	4	4	4	4	4	2	49	1	2	2	2	Universitas Respati Yogyakarta
4	4	3	3	5	5	5	5	5	5	5	3	3	3	3	3	4	4	1	40	1	2	2	0	Universitas Respati Yogyakarta
2	3	3	3	3	4	3	4	4	3	3	3	3	3	3	3	4	3	2	37	1	2	2	1	Universitas Respati Yogyakarta
4	3	3	3	3	4	3	3	4	2	2	2	3	4	4	5	5	5	2	48	1	1	2	1	IST AKPRIND YK
4	4	4	4	4	4	4	4	4	4	4	4	1	3	3	3	4	5	2	34	1	1	2	1	Poltekkes Permata Indonesia
2	3	2	2	2	5	4	5	5	4	4	4	3	2	4	4	4	4	1	52	1	2	2	3	INSTIPER YOGYAKARTA
4	4	3	4	5	4	5	4	4	3	3	3	4	1	3	3	3	4	1	45	1	1	2	2	STIE IEU
2	3	4	3	4	4	3	4	3	4	4	3	3	3	4	4	4	4	1	46	1	1	2	0	STIE Isti Ekatana Upaweda Yogyakarta
4	4	3	4	5	4	5	4	4	3	3	3	4	1	3	3	3	4	1	45	1	1	2	2	STIE IEU
5	5	5	5	3	5	3	3	4	2	3	3	3	5	5	5	5	4	2	41	1	3	2	2	Universitas Muhammadiyah Yogyakarta
3	4	4	3	3	3	3	4	4	3	4	4	4	2	2	3	3	3	2	34	1	3	2	1	Universitas Muhammadiyah Yogyakarta
1	4	1	1	1	1	2	5	5	2	2	2	2	4	1	1	1	1	1	31	1	2	2	0	Rahasia
4	4	5	5	5	5	5	5	5	2	2	2	5	4	5	5	5	5	2	36	1	3	2	1	Universitas Muhammadiyah Yogyakarta
4	5	4	5	4	5	4	5	5	3	3	2	2	5	5	4	4	4	2	45	1	3	2	2	Universitas Muhammadiyah Yogyakarta
4	4	4	4	3	3	2	4	4	4	4	4	2	4	2	3	4	4	2	34	1	3	2	2	UMY
5	4	5	5	4	4	3	3	3	3	3	3	4	4	5	4	5	5	2	34	1	1	2	2	Universitas Muhammadiyah Yogyakarta
4	5	5	5	5	5	5	5	5	4	3	3	4	2	5	5	5	5	2	31	1	3	2	2	UAD
4	5	4	3	3	5	4	4	4	4	4	2	4	4	5	5	5	5	1	43	1	3	2	2	AMA YPK
3	4	3	3	3	5	5	4	3	2	3	3	2	4	3	3	3	3	1	53	1	3	2	2	Universitas Teknologi Yogyakarta
4	5	2	4	4	4	4	4	4	1	1	1	4	3	4	4	3	3	1	37	1	2	2	1	Universitas Teknologi Yogyakarta
4	4	3	3	4	4	4	4	4	3	3	3	3	3	3	3	3	3	2	29	1	1	2	1
3	4	4	4	4	4	4	4	4	3	3	3	4	2	4	4	4	4	2	33	1	2	2	1
4	4	4	4	4	5	4	4	5	3	3	2	5	4	4	4	5	4	2	50	1	2	3	3	UTY
3	4	2	3	3	4	3	4	3	2	2	2	3	3	4	4	4	3	1	36	1	1	2	1	UTY
5	4	4	4	4	4	4	4	4	5	4	4	5	2	4	4	5	5	1	46	1	2	2	2	Uty
3	4	3	3	4	5	3	4	5	5	5	5	4	2	4	5	4	3	2	28	1	2	2	0	UTY
5	5	4	4	4	4	4	5	4	1	1	1	3	3	4	4	4	3	2	34	1	1	2	1	Universitas Teknologi Yogyakarta
4	4	4	4	4	4	4	4		4	3	3	3	4	4	4	5	5	1	56	1	2	3	2	Universitas Teknologi Yogyakarta
5	5	4	5	5	5	5	5	4	4	4	4	5	2	5	5	5	5	2	51	1	1	2	3	Uty
4	4	5	4	4	5	4	4	4	4	4	2	4	4	4	4	4	3	1	32	1	2	2	1	Universitas Teknologi Yogyakarta
3	3	3	3	3	4	3	4	4	4	4	4	4	3	3	3	3	3	2	43	1	1	2	2	UTY
4	4	4	4	5	4	4	5	4	5	5	4	4	4	3	3	4	4	1	26	1	1	2	1	Sekolah Tinggi Seni Rupa Dan Desain Visi Indonesia
3	4	2	4	5	4	4	4	4	3	3	1	4	5	2	1	3	2	1	58	1	1	2	1	STSRD VISI
4	5	4	5	5	5	5	4	3	2	3	2	3	4	4	4	5	4	2	53	1	2	2	2	UTY
3	5	4	4	5	5	4	4	4	4	4	4	4	2	4	4	4	4	1	37	1	3	2	1	UAD
4	5	4	4	4	4	3	5	5	4	4	4	3	3	5	4	5	4	2	56	1	2	2	2
4	4	4	4	5	5	5	5		5	5	5	4	3	4	5	5	5	1	53	1	2	3	3
1	3	1	1	3	3	3	5	3	4	4	4	1	4	3	4	3	3	1	32	1	2	2	1
3	4	4	4	5	5	5	5	4	5	5	5	5	5	5	5	5	5	2	52	1	2	2	3	UII
4	4	4	4	4	4	4	4	4	4	4	4	4	2	4	4	4	4	2	44	1	1	2	1	STMIK AKAKOM
3	3	4	3	2	5	5	5	4	2	4	4	1	4	5	5	5	5	2	26	1	2	2	0	Universitas Islam Indonesia
4	4	5	5	4	5	4	4	4	4	4	4	4	2	5	5	5	5	1	59	1	2	3	3	Universitas Islam Indonesia, Yogyakarta
4	4	2	3	3	4	3	4	3	3	3	4	3	3	3	3	3	3	2	32	1	2	2	1	Universitas Islam Indonesia
4	5	5	5	5	5	4	4	5	4	4	4	5	2	5	5	5	5	1	62	1	2	3	3	Universitas Islam Indonesia
4	4	4	4	4	4	4	4	3	2	2	2	2	5	2	3	4	4	2	44	1	2	3	2
4	4	4	4	5	5	4	5	4	2	3	2	4	4	5	5	5	5	2	54	1	2	2	3	UII
4	4	4	4	4	4	4	5	4	4	4	4	4	4	4	4	5	5	2	57	1	1	2	2	STIM YKPN
4	4	4	4	4	5	5	5	4	4	4	4	4	4	4	4	4	4	1	52	1	2	2	2	STIM YKPN
4	4	3	3	4	4	4	4	3	3	4	3	3	3	4	3	4	3	2	50	1	2	3	2	STIM YKPM
3	4	5	4	4	4	4	4	4	2	4	3	4	4	5	5	5	4	1	28	1	2	2	1	Universitas Islam Indonesia
5	5	5	5	4	5	4	4	4	4	3	3	3	4	4	4	4	4	1	53	1	2	3	2	Universitas
3	3	4	3	2	5	5	5	4	2	4	4	1	4	5	5	5	5	2	26	1	2	2	0	Universitas Islam Indonesia
3	3	3	3	3	4	4	3	4	2	3	3	4	2	3	3	3	3	1	56	1	2	3	1	SEKOLAH TINGGI ILMU KOMUNIKASI (STIKOM) YOGYAKARTA
4	5	5	5	4	4	4	5	5	4	4	3	4	4	4	4	4	4	2	38	1	3	2	1	UMBY
4	4	4	4	5	5	4	5	3	3	2	2	5	4	4	4	5	3	2	41	1	1	2	1	STIPSI
5	4	5	4	5	5	5	5	5	4	3	3	5	4	5	5	5	5	2	34	1	2	2	1	Akademi Pariwisata STIPARY Yogyakarta
3	4	4	3	4	4	4	4	4	3	3	3	4	3	4	4	4	5	2	34	1	2	2	0	universitas mahakarya asia
4	4	3	2	4	5	4	4	4	3	3	3	4	3	4	3	4	4	2	27	1	2	2	0	Universitas Mahakarya Asia
4	3	2	3	3	3	3	4	4	4	3	3	3	3	4	3	3	3	2	30	1	1	2	0	STIKIP Catur Sakti Yogyakarta
5	4	5	4	5	4	5	4	5	4	5	3	4	2	5	5	4	4	1	30	1	2	2	0	STIKIP Catur Sakti Yogyakarta
4	5	4	4	4	4	4	3	3	2	3	3	2	3	3	3	3	3	2	34	1	2	2	0	STIKIP Catur Sakti Yogyakarta
